# Supplementary material for: Protocol to calculate aircraft emissions for international air routes in South America
Source: STAR Protoc. 2022 Dec 16;4(1):101952. doi: 10.1016/j.xpro.2022.101952 (PMC9757906; doi:10.1016/j.xpro.2022.101952)
Supplement: Table S1. The emissions of six pollutions in 2019, related to step-by-step method details [file mmc1.xlsx]

## Sheet: S1-2019 emissions(tons)
Supplementary Table S1. The emissions of six pollutions in 2019, Related to step-by-step method details.					LTO is landing and Take-Off cycle; CCD is Climb/Cruise/Descent stage; The overall emissions include LTO emissions and CCD emissions.
NO.	Country	City	Country	City	Avior Airlines												Embraer S.A.												Avianca Airlines												LATAM Airlines
					LTO						CCD						LTO						CCD						LTO						CCD						LTO						CCD
					CO2	CO	HC	NOx	PM2.5	SO2	CO2	CO	HC	NOx	PM2.5	SO2	CO2	CO	HC	NOx	PM2.5	SO2	CO2	CO	HC	NOx	PM2.5	SO2	CO2	CO	HC	NOx	PM2.5	SO2	CO2	CO	HC	NOx	PM2.5	SO2	CO2	CO	HC	NOx	PM2.5	SO2	CO2	CO	HC
1	Colombia	Cali	Venezuela	Caracas	829.357	3.73664	0.210547	2.62869	0.0532398	1.01666	6021.56	51.7579	2.91638	34.2182	0.531097	7.38152
2	Colombia	Bogotá	Venezuela	Santiago Marino	1935.17	8.71884	0.491276	6.13362	0.124226	2.37222	14147.1	121.6	6.85174	80.3922	1.24776	17.3421
3	Colombia	Medellín	Venezuela	Caracas	1658.71	7.47329	0.421094	5.25738	0.10648	2.03333	9665.83	83.0819	4.68138	54.9271	0.852518	11.8488
4	Colombia	Bogotá	Venezuela	Caracas	148.859	0.67068	0.0377905	0.471817	0.00955586	0.182478	846.773	7.27837	0.410111	4.81188	0.0746847	1.03801
5	Colombia	Medellín	Venezuela	Santiago Marino	829.357	3.73664	0.210547	2.62869	0.0532398	1.01666	6288.78	54.0547	3.0458	35.7366	0.554665	7.70908
6	Colombia	Cali	Venezuela	Santiago Marino	552.904	2.4911	0.140365	1.75246	0.0354932	0.677776	3986.74	34.2677	1.93087	22.6551	0.351627	4.88714
7	Colombia	Cali	Ecuador	Esmeraldas													621.525	4.03728	0.417175	1.91734	0.0402355	0.761895	2132.84	26.4426	2.73817	11.7542	0.187585	2.61454
8	Colombia	Bogotá	Ecuador	Guayaquil																									6095.08	26.4643	2.806	22.9552	0.378531	7.47164	33638.4	293.646	31.0385	233.244	3.50444	41.2356
9	Colombia	Bogotá	Ecuador	Quito																									7546.29	32.7653	3.4741	28.4207	0.468657	9.2506	29125	254.246	26.8739	201.948	3.03423	35.7028
10	Colombia	Cali	Ecuador	Guayaquil																									2031.69	8.82142	0.935334	7.65172	0.126177	2.49055	7996.2	69.8027	7.37818	55.4445	0.83304	9.80211
11	Colombia	Cartagena	Ecuador	Guayaquil
12	Colombia	Cartagena	Peru	Lima																																					2612.18	11.3418	1.20257	9.83792	0.162228	3.20213	23563.7	205.699	21.7425
13	Colombia	Medellín	Peru	Lima																									1160.97	5.04081	0.534477	4.37241	0.0721011	1.42317	8776.93	76.6181	8.09858	60.858	0.914377	10.7592	1741.45	7.56122	0.801715	6.55861	0.108152	2.13475	13965.2	121.909	12.8858
14	Colombia	Bogotá	Peru	Cuzco																									2031.69	8.82142	0.935334	7.65172	0.126177	2.49055	13496.4	117.817	12.4533	93.5824	1.40605	16.5446
15	Colombia	Cali	Peru	Lima																									2902.42	12.602	1.33619	10.931	0.180253	3.55792	20648.5	180.251	19.0526	143.174	2.15116	25.3119
16	Colombia	Bogotá	Peru	Lima																									26944	110.224	12.2531	109.212	1.66793	33.0293	203879	1703.96	187.357	1499.61	20.5854	249.925	1451.21	6.30102	0.668096	5.46551	0.0901264	1.77896	11630.7	101.53	10.7317
17	Colombia	Bogotá	Brazil	São Paulo																									10075.7	27.8314	4.2719	55.8842	0.611229	12.3513	117483	682.372	104.942	1203.72	9.2751	144.016	3897.1	14.1275	2.4183	18.0464	0.251671	4.77724	58692.4	410.904	70.7682
18	Colombia	Bogotá	Brazil	Rio de Janeiro																									2031.69	8.82142	0.935334	7.65172	0.126177	2.49055	27666	241.51	25.5277	191.832	2.88223	33.9143
19	Colombia	Bogotá	Bolivia	Santa Cruz																									2031.69	8.82142	0.935334	7.65172	0.126177	2.49055	20154.9	175.942	18.5971	139.751	2.09973	24.7068
20	Colombia	Bogotá	Bolivia	La Paz																									2031.69	8.82142	0.935334	7.65172	0.126177	2.49055	17067.1	148.987	15.7481	118.341	1.77805	20.9217
21	Colombia	Bogotá	Chile	Santiago de Chile																									10603.7	25.0794	2.47801	60.4663	0.664102	12.9985	124842	673.621	58.0698	1733.07	12.6793	153.037	2777	4.41927	0.142116	17.5211	0.17784	3.40418	37130.6	165.318	4.2487
22	Colombia	Bogotá	Uruguay	Montevideo																									2031.69	8.82142	0.935334	7.65172	0.126177	2.49055	36040.7	314.617	33.2552	249.901	3.75471	44.1804
23	Colombia	Bogotá	Argentina	Buenos Aires																									4063.39	17.6428	1.87067	15.3034	0.252354	4.98109	56953.7	497.176	52.5518	394.909	5.93341	69.8165
24	Venezuela	Santiago Marino	Surinam	Paramaribo
25	Venezuela	Caracas	Ecuador	Guayaquil	1105.81	4.98219	0.280729	3.50492	0.0709864	1.35555	8707.26	74.8425	4.21712	49.4799	0.767973	10.6738
26	Venezuela	Caracas	Peru	Lima	1658.71	7.47329	0.421094	5.25738	0.10648	2.03333	18438.9	158.49	8.93037	104.781	1.6263	22.6033
27	Venezuela	Caracas	Brazil	Manaus	552.904	2.4911	0.140365	1.75246	0.0354932	0.677776	4249.36	36.525	2.05806	24.1474	0.37479	5.20907
28	Venezuela	Caracas	Chile	Santiago de Chile
29	Venezuela	Caracas	Argentina	Buenos Aires
30	Guyana	Georgetown	Surinam	Paramaribo
31	Surinam	Paramaribo	Brazil	Belém
32	Ecuador	Quito	Peru	Lima																									2612.18	11.3418	1.20257	9.83792	0.162228	3.20213	17606.7	153.697	16.2459	122.082	1.83425	21.5831	4353.63	18.9031	2.00429	16.3965	0.270379	5.33688	27818.4	242.841	25.6684
33	Ecuador	Guayaquil	Peru	Lima																									2031.69	8.82142	0.935334	7.65172	0.126177	2.49055	11004.1	96.0602	10.1536	76.3009	1.1464	13.4893	3097.64	11.8535	1.78274	13.5915	0.197888	3.79723	17548.9	132.789	19.5335
34	Ecuador	Quito	Brazil	São Paulo
35	Ecuador	Guayaquil	Brazil	Rio de Janeiro
36	Ecuador	Quito	Bolivia	Santa Cruz																									580.484	0.267238	0.267238	2.1862	0.0360506	0.711585	3994.21	34.8674	3.6855	27.6953	0.416115	4.89629
37	Ecuador	Guayaquil	Bolivia	Santa Cruz																									1160.97	0.534477	0.534477	4.37241	0.0721011	1.42317	8962.2	78.2354	8.26952	62.1426	0.933678	10.9863
38	Ecuador	Guayaquil	Bolivia	La Paz																									1160.97	0.534477	0.534477	4.37241	0.0721011	1.42317	6376.43	55.1605	5.8836	44.2132	0.658298	7.81652
39	Ecuador	Guayaquil	Chile	Santiago de Chile																																					2031.69	8.82142	0.935334	7.65172	0.126177	2.49055	25265.3	220.553	23.3126
40	Ecuador	Quito	Chile	Santiago de Chile																																					1160.97	5.04081	0.534477	4.37241	0.0721011	1.42317	11261.7	98.3085	10.3913
41	Ecuador	Quito	Argentina	Buenos Aires																																					1160.97	0.534477	0.534477	4.37241	0.0721011	1.42317	11644.1	98.1564	10.3752
42	Peru	Lima	Brazil	Rio de Janeiro																									2612.18	11.3418	1.20257	9.83792	0.162228	3.20213	35363.7	308.707	32.6305	245.207	3.68417	43.3504	1717.7	7.05902	0.879948	6.95046	0.108054	2.10563	23341.9	191.214	23.5928
43	Peru	Lima	Brazil	São Paulo																									10075.7	27.8314	4.2719	55.8842	0.611229	12.3513	98455.7	571.857	87.9456	1008.77	7.77293	120.692	13805.1	55.2268	7.69103	62.9185	0.890196	16.9229	178161	1392.67	189.874
44	Peru	Lima	Brazil	Porto Alegre																									2031.69	8.82142	0.935334	7.65172	0.126177	2.49055	20877.2	182.247	19.2636	144.76	2.17498	25.5923
45	Peru	Lima	Brazil	Iguacu																																					1741.45	7.56122	0.801715	6.55861	0.108152	2.13475	17806.9	155.445	16.4306
46	Peru	Lima	Bolivia	Santa Cruz																									2031.69	8.82142	0.935334	7.65172	0.126177	2.49055	14154	123.557	13.06	98.1416	1.47455	17.3506	1451.21	6.30102	0.668096	5.46551	0.0901264	1.77896	9259.11	80.8273	8.54349
47	Peru	Cuzco	Bolivia	La Paz																																					1451.21	6.30102	0.668096	5.46551	0.0901264	1.77896	3524.22	30.7647	3.25184
48	Peru	Lima	Bolivia	La Paz																									2031.69	8.82142	0.935334	7.65172	0.126177	2.49055	10472.3	91.4176	9.66288	72.6132	1.091	12.8374	2031.69	8.82142	0.935334	7.65172	0.126177	2.49055	11292.6	98.5783	10.4198
49	Peru	Iquitos	Bolivia	Cochabamba
50	Peru	Lima	Chile	Santiago de Chile																									2031.69	8.82142	0.935334	7.65172	0.126177	2.49055	15908.7	138.875	14.6791	110.309	1.65736	19.5016	39246.3	104.001	9.38003	211.168	2.4938	48.1099	287456	1779	143.455
52	Peru	Cuzco	Chile	Santiago de Chile																																					1451.21	6.30102	0.668096	5.46551	0.0901264	1.77896	10237.7	89.3696	9.44641
53	Peru	Arequipa	Chile	Santiago de Chile
54	Peru	Lima	Paraguay	Asunción																									2612.18	11.3418	1.20257	9.83792	0.162228	3.20213	23169.5	202.258	21.3788	160.654	2.41379	28.4023	870.726	3.78061	0.400858	3.27931	0.0540758	1.06738	8015.17	69.9683	7.39569
55	Peru	Lima	Uruguay	Montevideo																									2612.18	11.3418	1.20257	9.83792	0.162228	3.20213	32697.3	285.431	30.1702	226.719	3.4064	40.0819	1451.21	6.30102	0.668096	5.46551	0.0901264	1.77896	19951.1	174.163	18.4091
56	Peru	Lima	Argentina	Rosario																																					2031.69	8.82142	0.935334	7.65172	0.126177	2.49055	19759.8	172.493	18.2326
57	Peru	Lima	Argentina	Salta																																					2031.69	8.82142	0.935334	7.65172	0.126177	2.49055	16159.3	141.063	14.9104
58	Peru	Lima	Argentina	Buenos Aires																									5037.86	13.9157	2.13595	27.9421	0.305614	6.17565	44555.7	258.791	39.7994	456.513	3.5176	54.6184	10158.5	44.1071	4.67667	38.2586	0.630885	12.4527	122364	1068.17	112.907
59	Peru	Lima	Argentina	Mendoza																									2031.69	8.82142	0.935334	7.65172	0.126177	2.49055	21149	184.62	19.5144	146.644	2.20329	25.9254	1160.97	5.04081	0.534477	4.37241	0.0721011	1.42317	9723.37	84.8801	8.97187
60	Peru	Lima	Argentina	Tucuman																																					2031.69	8.82142	0.935334	7.65172	0.126177	2.49055	13444.2	117.361	12.4051
61	Brazil	São Paulo	Bolivia	Santa Cruz																																					870.726	3.78061	0.400858	3.27931	0.0540758	1.06738	7037.8	61.4364	6.49386
62	Brazil	São Paulo	Bolivia	Cochabamba
63	Brazil	Rio de Janeiro	Chile	Santiago de Chile																																					19446.2	84.4336	8.95249	73.2379	1.20769	23.8381	205615	1794.91	189.723
64	Brazil	Porto Alegre	Chile	Santiago de Chile																																					1741.45	7.56122	0.801715	6.55861	0.108152	2.13475	13802.4	120.488	12.7356
65	Brazil	São Paulo	Chile	Santiago de Chile																																					32069.3	120.524	13.8247	149.536	2.04741	39.3121	317484	2402.33	264.194
66	Brazil	São Paulo	Paraguay	Asunción																																					5804.84	25.2041	2.67238	21.862	0.360506	7.11585	39109	341.402	36.0863
67	Brazil	Curitiba	Paraguay	Asunción
68	Brazil	Rio de Janeiro	Paraguay	Asunción																																					4643.87	2.13791	2.13791	17.4896	0.288404	5.69268	35487	309.783	31.8213
69	Brazil	Rio de Janeiro	Uruguay	Montevideo																																					1451.21	6.30102	0.668096	5.46551	0.0901264	1.77896	11281.4	98.481	10.4095
70	Brazil	São Paulo	Uruguay	Montevideo																																					4353.63	18.9031	2.00429	16.3965	0.270379	5.33688	31969.9	279.081	29.499
71	Brazil	Porto Alegre	Uruguay	Montevideo
72	Brazil	São Paulo	Uruguay	Punta del Este																																					580.484	2.52041	0.267238	2.1862	0.0360506	0.711585	3773.06	32.9369	3.48145
73	Brazil	Campinas	Uruguay	Montevideo
74	Brazil	São Paulo	Argentina	Buenos Aires																																					17995	78.1326	8.28439	67.7723	1.11757	22.0591	133656	1166.75	123.326
75	Brazil	Campinas	Argentina	Buenos Aires
76	Brazil	Curitiba	Argentina	Buenos Aires
77	Brazil	São Paulo	Argentina	San Carlos De Bariloche																																					2902.42	12.602	1.33619	10.931	0.180253	3.55792	36441.3	318.114	33.6248
78	Brazil	Belo Horizonte	Argentina	Buenos Aires
79	Brazil	Rio de Janeiro	Argentina	Rosario
80	Brazil	Salvador	Argentina	Buenos Aires																																					290.242	1.2602	0.133619	1.0931	0.0180253	0.355792	3813.05	33.286	3.51835
81	Brazil	Florianopolis	Argentina	Buenos Aires
82	Brazil	Brasilia	Argentina	Buenos Aires																																					1451.21	6.30102	0.668096	5.46551	0.0901264	1.77896	14426.7	125.938	13.3117
83	Brazil	São Paulo	Argentina	Mendoza																																					870.726	3.78061	0.400858	3.27931	0.0540758	1.06738	7997.88	69.8174	7.37973
84	Brazil	Porto Seguro	Argentina	Buenos Aires
85	Brazil	São Paulo	Argentina	Tucuman																																					870.726	3.78061	0.400858	3.27931	0.0540758	1.06738	7154.65	62.4565	6.60168
86	Brazil	Campinas	Argentina	San Carlos De Bariloche
87	Brazil	Rio de Janeiro	Argentina	Buenos Aires																																					10739	46.6275	4.94391	40.4448	0.666935	13.1643	91386.2	797.755	84.3231
88	Brazil	Natal	Argentina	Buenos Aires
89	Brazil	Salvador	Argentina	Rosario
90	Brazil	Fortaleza	Argentina	Buenos Aires
91	Brazil	Manaus	Argentina	Buenos Aires
92	Brazil	Porto Alegre	Argentina	Buenos Aires
93	Brazil	Joao Pessoa	Argentina	Buenos Aires
94	Brazil	Fortaleza	French Guiana	Cayenne
95	Brazil	Belém	French Guiana	Cayenne
96	Bolivia	La Paz	Chile	Iquique
97	Bolivia	Santa Cruz	Chile	Santiago de Chile																																					870.726	3.78061	0.400858	3.27931	0.0540758	1.06738	6665.89	58.1899	6.1507
98	Bolivia	La Paz	Chile	Santiago de Chile																																					1451.21	6.30102	0.668096	5.46551	0.0901264	1.77896	11769.1	102.738	10.8595
99	Bolivia	Santa Cruz	Chile	Iquique
100	Bolivia	Santa Cruz	Paraguay	Asunción
101	Bolivia	Santa Cruz	Uruguay	Montevideo
102	Bolivia	Santa Cruz	Argentina	Buenos Aires
103	Bolivia	Santa Cruz	Argentina	Salta
104	Chile	Santiago de Chile	Paraguay	Asunción																																					2031.69	8.82142	0.935334	7.65172	0.126177	2.49055	13942.3	121.709	12.8647
105	Chile	Iquique	Paraguay	Asunción
106	Chile	Santiago de Chile	Uruguay	Montevideo																																					6360.24	26.0879	2.70081	25.3663	0.396074	7.79668	54660.7	458.265	46.8654
107	Chile	Santiago de Chile	Argentina	Buenos Aires																																					19686.3	82.4207	8.60848	76.967	1.22475	24.1324	136219	1157.18	119.655
108	Chile	Santiago de Chile	Argentina	Mendoza																																					4934.11	21.4235	2.27153	18.5827	0.30643	6.04847	22594.2	197.236	20.848
109	Chile	Iquique	Argentina	Salta
110	Chile	Santiago de Chile	Argentina	Tucuman																																					870.726	3.78061	0.400858	3.27931	0.0540758	1.06738	4413.5	38.5276	4.07239
111	Chile	Santiago de Chile	Argentina	Neuquén																																					1160.97	5.04081	0.534477	4.37241	0.0721011	1.42317	6944.59	60.6228	6.40786
112	Chile	Santiago de Chile	Argentina	Rosario																																					870.726	3.78061	0.400858	3.27931	0.0540758	1.06738	7340.6	64.0797	6.77326
113	Chile	Punta Arenas	Argentina	Río Gallegos																																					290.242	1.2602	0.133619	1.0931	0.0180253	0.355792	1045.25	9.12454	0.964468
114	Paraguay	Asunción	Uruguay	Montevideo
115	Paraguay	Asunción	Argentina	Buenos Aires																																					8417.02	36.5459	3.87496	31.7	0.522733	10.318	51011.7	445.306	47.069
116	Uruguay	Montevideo	Argentina	Buenos Aires
117	Uruguay	Punta del Este	Argentina	Buenos Aires
118	Uruguay	Montevideo	Argentina	Iguacu
[truncated: 315 more columns]
