# Supplementary material for: Protocol to calculate aircraft emissions for international air routes in South America
Source: STAR Protoc. 2022 Dec 16;4(1):101952. doi: 10.1016/j.xpro.2022.101952 (PMC9757906; doi:10.1016/j.xpro.2022.101952)
Supplement: Table S3. The emissions of six pollutions in 2021, related to step-by-step method details [file mmc3.xlsx]

## Sheet: S3-2021 emissions(tons)
Supplementary Table S3. The emissions of six pollutions in 2021, Related to step-by-step method details.					LTO is landing and Take-Off cycle; CCD is Climb/Cruise/Descent stage; The overall emissions include LTO emissions and CCD emissions.
NO.	Country	City	Country	City	Iberia												LASER												Avior Airlines												wingo
					LTO						CCD						LTO						CCD						LTO						CCD						LTO						CCD
					CO2	CO	HC	NOx	PM2.5	SO2	CO2	CO	HC	NOx	PM2.5	SO2	CO2	CO	HC	NOx	PM2.5	SO2	CO2	CO	HC	NOx	PM2.5	SO2	CO2	CO	HC	NOx	PM2.5	SO2	CO2	CO	HC	NOx	PM2.5	SO2	CO2	CO	HC	NOx	PM2.5	SO2	CO2	CO	HC
1	Colombia	Bogotá	Venezuela	Caracas	2031.69	8.82142	0.935334	7.65172	0.126177	2.49055	9866.04	86.1255	9.10351	68.4097	1.02784	12.0943	2316.68	4.70165	1.36372	8.71438	0.148246	2.8399	2413.21	9.34342	2.71008	16.2747	0.17877	2.95823	829.357	3.73664	0.210547	2.62869	0.0532398	1.01666	4266.77	36.6747	2.06649	24.2464	0.376326	5.23041	1171.47	5.564	0.52624	3.0591	0.0655034	1.43605	5399.29	55.8466	5.34798
2	Colombia	Medellín	Venezuela	Caracas																									514.818	2.71118	0.17383	1.4955	0.0330171	0.631089	2885.24	28.9876	1.85857	15.0267	0.243544	3.53687
3	Colombia	Cali	Venezuela	Caracas																									514.818	2.71118	0.17383	1.4955	0.0330171	0.631089	3594.86	36.1171	2.31568	18.7225	0.303444	4.40675
4	Colombia	Cali	Venezuela	Santiago Marino
5	Colombia	Bogotá	Venezuela	Maracaibo																									552.904	2.4911	0.140365	1.75246	0.0354932	0.677776	1792.67	15.4088	0.86823	10.187	0.158112	2.19754
6	Colombia	Bogotá	Venezuela	Barcelona																									552.904	2.4911	0.140365	1.75246	0.0354932	0.677776	3341.75	28.7237	1.61848	18.9898	0.29474	4.09648
7	Colombia	Cali	Surinam	Paramaribo
8	Colombia	Bogotá	Ecuador	Quito																																					2050.08	8.29381	0.605114	7.15114	0.12973	2.51309	8446.24	67.7135	4.95939
9	Colombia	Bogotá	Ecuador	Guayaquil																																					585.737	2.782	0.26312	1.52955	0.0327517	0.718024	2917.3	30.1746	2.88958
10	Colombia	Cartagena	Ecuador	Quito
11	Colombia	Cali	Ecuador	Guayaquil
12	Colombia	Bogotá	Peru	Lima																																					292.869	1.18483	0.0864448	1.02159	0.0185328	0.359012	2477.06	19.8586	1.45446
13	Colombia	Medellín	Peru	Lima
14	Colombia	Bogotá	Brazil	São Paulo
15	Colombia	Bogotá	Bolivia	La Paz
16	Colombia	Bogotá	Bolivia	Santa Cruz
17	Colombia	Cali	Chile	Santiago de Chile
18	Colombia	Bogotá	Chile	Santiago de Chile
19	Colombia	Medellín	Chile	Santiago de Chile
20	Colombia	Barranquilla	Paraguay	Asunción
21	Colombia	Bogotá	Argentina	Buenos Aires
22	Venezuela	Caracas	Ecuador	Guayaquil
23	Venezuela	Caracas	Ecuador	Quito
24	Venezuela	Caracas	Peru	Lima																									552.904	2.4911	0.140365	1.75246	0.0354932	0.677776	6018.25	51.7294	2.91477	34.1993	0.530805	7.37746
25	Venezuela	Caracas	Brazil	Manaus																									257.409	1.35559	0.0869148	0.747748	0.0165086	0.315544	2112.79	21.2269	1.36098	11.0037	0.178341	2.58996
26	Venezuela	Caracas	Bolivia	Santa Cruz
27	Venezuela	Caracas	Chile	Santiago de Chile
28	Venezuela	Caracas	Argentina	Buenos Aires
29	Guyana	Georgetown	Surinam	Paramaribo
30	Surinam	Paramaribo	Brazil	Belém
31	Ecuador	Quito	Peru	Lima
32	Ecuador	Guayaquil	Peru	Lima
33	Ecuador	Quito	Brazil	São Paulo
34	Ecuador	Guayaquil	Bolivia	Santa Cruz
35	Ecuador	Guayaquil	Chile	Santiago de Chile
36	Ecuador	Guayaquil	Argentina	Buenos Aires
37	Peru	Lima	Brazil	Campinas
38	Peru	Lima	Bolivia	Santa Cruz
39	Peru	Iquitos	Bolivia	Cochabamba
40	Peru	Cuzco	Bolivia	Santa Cruz
41	Peru	Cuzco	Bolivia	La Paz
42	Peru	Lima	Bolivia	La Paz
43	Peru	Trujillo	Chile	Santiago de Chile
44	Peru	Lima	Chile	Santiago de Chile
45	Peru	Arequipa	Chile	Santiago de Chile
46	Peru	Lima	Paraguay	Asunción
47	Peru	Lima	Uruguay	Montevideo
48	Peru	Lima	Argentina	Buenos Aires
49	Brazil	São Paulo	Bolivia	Cochabamba
50	Brazil	São Paulo	Bolivia	Santa Cruz
51	Brazil	Iguacu	Bolivia	Santa Cruz
52	Brazil	São Paulo	Bolivia	La Paz
53	Brazil	Rio de Janeiro	Bolivia	Santa Cruz
54	Brazil	São Paulo	Chile	Santiago de Chile
55	Brazil	Iguacu	Chile	Santiago de Chile
56	Brazil	Rio de Janeiro	Chile	Santiago de Chile
57	Brazil	São Paulo	Paraguay	Asunción
58	Brazil	Goiania	Paraguay	Asunción
59	Brazil	Porto Alegre	Paraguay	Asunción
60	Brazil	São Paulo	Uruguay	Montevideo
61	Brazil	Rio de Janeiro	Argentina	Buenos Aires
62	Brazil	Goiania	Argentina	Buenos Aires
63	Brazil	São Paulo	Argentina	Buenos Aires
64	Brazil	Belo Horizonte	Argentina	Buenos Aires
65	Brazil	Brasilia	Argentina	Buenos Aires
66	Bolivia	Santa Cruz	Chile	Iquique
67	Bolivia	La Paz	Chile	Iquique
68	Bolivia	Santa Cruz	Chile	Santiago de Chile
69	Bolivia	La Paz	Chile	Santiago de Chile
70	Bolivia	Santa Cruz	Paraguay	Asunción
71	Bolivia	Santa Cruz	Argentina	Buenos Aires
72	Bolivia	Santa Cruz	Argentina	Salta
73	Chile	Santiago de Chile	Paraguay	Asunción
74	Chile	Santiago de Chile	Uruguay	Montevideo
75	Chile	Santiago de Chile	Argentina	Buenos Aires
76	Paraguay	Asunción	Uruguay	Montevideo
77	Paraguay	Asunción	Argentina	Buenos Aires
[truncated: 291 more columns]
