# Supplementary material for: Protocol to calculate aircraft emissions for international air routes in South America
Source: STAR Protoc. 2022 Dec 16;4(1):101952. doi: 10.1016/j.xpro.2022.101952 (PMC9757906; doi:10.1016/j.xpro.2022.101952)
Supplement: Table S4. The emission intensities of the six pollutions in 2019, related to step-by-step method details [file mmc4.xlsx]

## Sheet: S4-2019 intensity(tons.km-1)
Supplementary Table S4. The emission intensities of the six pollutions in 2019, step-by-step method details.
CO2
Distance segments (km)	737-400	E190	320-214	319-112	737-800	319-132	320-233	319-113	330-343E	321-231	320-232	321-253N	320-251N	330-243E	767-300ER	319-115	787-9	787-8	737-700	MD81	340-313E	320-271N	777-300ER	CRJ200	321-211	777-200ER	E195	CRJ200ER	319-111
0-500		0.0148933	0.0537461	0.0598058			0.0785223	0.0731667			0.0825491		0.0529925						0.015355			0.060885		0.0129691	0.0279513			0.0127145	0.0578971
501-1000		0.0127274	0.0155108	0.0130334	0.0171983		0.0252171																	0.00928377			0.0107091	0.00831683
1001-1500	0.0147666	0.0170761	0.014323	0.0132825	0.0143807	0.0134685	0.0195635	0.0190259		0.0211028	0.0171085				0.0249342		0.0310958	0.0313039	0.0133209			0.0172438		0.00899417	0.0120665	0.0466348		0.0124495	0.0158731
1501-2000	0.0120245	0.00963656	0.0119498	0.0106926	0.0130727	0.00996252	0.0111917	0.0118257	0.0221309	0.0134248	0.0122062	0.0100212	0.00952948		0.017791			0.0268326	0.0143479				0.0380644		0.0142082	0.0323941	0.00837499
2001-2500	0.0104134		0.0117757	0.00947446	0.0121609	0.00890851	0.0104138	0.0120024		0.00922733	0.0100208		0.0077801		0.0125774	0.0095885	0.01461	0.0153474		0.00354574		0.00666664			0.0102265	0.0206516
2501-3000	0.0107453		0.0100273		0.0104294	0.0106621	0.00952373	0.00954998		0.0110179	0.0102475		0.00827243		0.0188455		0.0197116	0.0236884	0.010471			0.00912922	0.0306055		0.0117892	0.0252746
3001-3500			0.0115586	0.0102234	0.0112844	0.0111348	0.00975567				0.0116039		0.00859895	0.019448	0.0181351								0.0303352
3501-4000			0.0101079	0.0102761	0.0109036	0.00964834	0.0092365	0.0107718							0.0184981							0.00715793
4001-4500					0.0109547								0.00655633	0.0186521	0.0186365		0.0168131	0.0156605
5401-5000					0.00942975			0.0103462					0.00837434						0.00784176
5001-5500																					0.0350659
CO
Distance segments (km)	737-400	E190	320-214	319-112	737-800	319-132	320-233	319-113	330-343E	321-231	320-232	321-253N	320-251N	330-243E	767-300ER	319-115	787-9	787-8	737-700	MD81	340-313E	320-271N	777-300ER	CRJ200	321-211	777-200ER	E195	CRJ200ER	319-111
0-500	0	0.000184645	0.000469176	0.000522074	0	0	0.00068546	0.000638708	0	0	0.000720612	0	0.000462598	0	0	0	0	0	0.000158821	0	0	0.000531495	0	8.60633e-05	0.000244	0	0	6.48411e-05	0.000505412
501-1000	0	0.000157792	0.000135401	0.000113775	0.000137878	0	0.000220133	0	0	0	0	0	0	0	0	0	0	0	0	0	0	0	0	6.16076e-05	0	0	0.00013277	4.2414e-05	0
1001-1500	0.000126925	0.000211707	0.000125032	0.00011595	0.00011529	0.000117573	0.000170779	0.000166087	0	0.000184216	0.000149349	0	0	0	0.000174564	0	0.000138449	0.000139376	0.000137782	0	0	0.000150529	0	5.96857e-05	0.000105334	0.000312881	0	6.34899e-05	0.000138564
1501-2000	0.000103356	0.000119473	0.000104315	9.33413e-05	0.000104804	8.69677e-05	9.76982e-05	0.000103232	0.000128542	0.000117192	0.000106554	8.74804e-05	8.31875e-05	0	0.000124554	0	0	0.000119468	0.000148405	0	0	0	0.000318775	0	0.00012403	0.000217337	0.000103832	0	0
2001-2500	8.95074e-05	0	0.000102796	8.27072e-05	9.74939e-05	7.77668e-05	9.09073e-05	0.000104775	0	8.05499e-05	8.74767e-05	0	6.79163e-05	0	8.80541e-05	8.37027e-05	6.50485e-05	6.83319e-05	0	1.37283e-05	0	5.81963e-05	0	0	8.92718e-05	0.000138555	0	0	0
2501-3000	9.23602e-05	0	8.75329e-05	0	8.36123e-05	9.30748e-05	8.31373e-05	8.33664e-05	0	9.61809e-05	8.94558e-05	0	7.22141e-05	0	0.000131937	0	8.77629e-05	0.000105469	0.000108305	0	0	7.96934e-05	0.000256309	0	0.000102914	0.000169572	0	0	0
3001-3500	0	0	0.000100901	8.92449e-05	9.0467e-05	9.72009e-05	8.5162e-05	0	0	0	0.000101296	0	7.50644e-05	0.000112959	0.000126964	0	0	0	0	0	0	0	0.000254046	0	0	0	0	0	0
3501-4000	0	0	8.82365e-05	8.97055e-05	8.74144e-05	8.42251e-05	8.06299e-05	9.40321e-05	0	0	0	0	0	0	0.000129505	0	0	0	0	0	0	6.2485e-05	0	0	0	0	0	0	0
4001-4500	0	0	0	0	8.78241e-05	0	0	0	0	0	0	0	5.72334e-05	0.000108336	0.000130474	0	7.48574e-05	6.97258e-05	0	0	0	0	0	0	0	0	0	0	0
5401-5000	0	0	0	0	7.55983e-05	0	0	9.03169e-05	0	0	0	0	7.31037e-05	0	0	0	0	0	8.11098e-05	0	0	0	0	0	0	0	0	0	0
5001-5500	0	0	0	0	0	0	0	0	0	0	0	0	0	0	0	0	0	0	0	0	0.000282496	0	0	0	0	0	0	0	0
HC
Distance segments (km)	737-400	E190	320-214	319-112	737-800	319-132	320-233	319-113	330-343E	321-231	320-232	321-253N	320-251N	330-243E	767-300ER	319-115	787-9	787-8	737-700	MD81	340-313E	320-271N	777-300ER	CRJ200	321-211	777-200ER	E195	CRJ200ER	319-111
0-500	0	1.91202e-05	4.95921e-05	5.51835e-05	0	0	7.24534e-05	6.75117e-05	0	0	7.6169e-05	0	4.88968e-05	0	0	0	0	0	1.5209e-05	0	0	5.61793e-05	0	5.30758e-07	2.57909e-05	0	0	5.77932e-07	5.34223e-05
501-1000	0	1.63396e-05	1.4312e-05	1.2026e-05	1.00983e-05	0	2.32681e-05	0	0	0	0	0	0	0	0	0	0	0	0	0	0	0	0	3.79938e-07	0	0	1.37485e-05	3.78038e-07	0
1001-1500	7.15177e-06	2.19225e-05	1.3216e-05	1.22559e-05	8.44397e-06	1.24276e-05	1.80514e-05	1.75555e-05	0	1.94718e-05	1.57862e-05	0	0	0	3.00644e-05	0	3.55816e-06	3.58197e-06	1.31943e-05	0	0	1.5911e-05	0	3.68086e-07	1.11339e-05	3.0404e-05	0	5.65888e-07	1.46463e-05
1501-2000	5.82373e-06	1.23716e-05	1.10262e-05	9.86622e-06	7.67593e-06	9.19253e-06	1.03268e-05	1.09117e-05	1.97685e-05	1.23872e-05	1.12628e-05	9.24672e-06	8.79296e-06	0	2.14514e-05	0	0	3.07034e-06	1.42115e-05	0	0	0	3.33803e-05	0	1.31101e-05	2.11196e-05	1.07519e-05	0	0
2001-2500	5.04343e-06	0	1.08656e-05	8.74219e-06	7.14053e-06	8.21999e-06	9.60895e-06	1.10747e-05	0	8.51416e-06	9.24633e-06	0	7.17878e-06	0	1.51651e-05	8.84742e-06	1.67176e-06	1.75614e-06	0	3.98193e-06	0	6.15138e-06	0	0	9.43608e-06	1.3464e-05	0	0	0
2501-3000	5.20418e-06	0	9.25227e-06	0	6.12383e-06	9.83805e-06	8.78766e-06	8.81187e-06	0	1.01664e-05	9.45553e-06	0	7.63307e-06	0	2.27229e-05	0	2.25552e-06	2.71056e-06	1.03715e-05	0	0	8.42363e-06	2.68392e-05	0	1.0878e-05	1.6478e-05	0	0	0
3001-3500	0	0	1.06653e-05	9.43323e-06	6.62588e-06	1.02742e-05	9.00167e-06	0	0	0	1.07071e-05	0	7.93435e-06	1.73719e-05	2.18664e-05	0	0	0	0	0	0	0	2.66022e-05	0	0	0	0	0	0
3501-4000	0	0	9.32664e-06	9.48192e-06	6.4023e-06	8.90263e-06	8.52262e-06	9.93924e-06	0	0	0	0	0	0	2.2304e-05	0	0	0	0	0	0	6.6047e-06	0	0	0	0	0	0	0
4001-4500	0	0	0	0	6.43231e-06	0	0	0	0	0	0	0	6.0496e-06	1.6661e-05	2.24709e-05	0	1.92385e-06	1.79196e-06	0	0	0	0	0	0	0	0	0	0	0
5401-5000	0	0	0	0	5.53688e-06	0	0	9.54654e-06	0	0	0	0	7.7271e-06	0	0	0	0	0	7.76724e-06	0	0	0	0	0	0	0	0	0	0
5001-5500	0	0	0	0	0	0	0	0	0	0	0	0	0	0	0	0	0	0	0	0	4.39767e-05	0	0	0	0	0	0	0	0
NOx
Distance segments (km)	737-400	E190	320-214	319-112	737-800	319-132	320-233	319-113	330-343E	321-231	320-232	321-253N	320-251N	330-243E	767-300ER	319-115	787-9	787-8	737-700	MD81	340-313E	320-271N	777-300ER	CRJ200	321-211	777-200ER	E195	CRJ200ER	319-111
0-500	0	8.20777e-05	0.000372668	0.000414685	0	0	0.000544463	0.000507328	0	0	0.000572384	0	0.000367442	0	0	0	0	0	8.38889e-05	0	0	0.000422168	0	6.28039e-05	0.00019381	0	0	6.74769e-05	0.00040145
501-1000	0	7.01412e-05	0.00010755	9.03715e-05	0.000110776	0	0.000174852	0	0	0	0	0	0	0	0	0	0	0	0	0	0	0	0	4.49576e-05	0	0	5.90185e-05	4.41381e-05	0
1001-1500	8.39125e-05	9.41071e-05	9.93133e-05	9.20992e-05	9.2628e-05	9.33888e-05	0.00013565	0.000131923	0	0.000146324	0.000118628	0	0	0	0.000205472	0	0.000544237	0.00054788	7.27762e-05	0	0	0.000119566	0	4.35551e-05	8.36675e-05	0.000505955	0	6.60708e-05	0.000110062
1501-2000	6.83304e-05	5.31075e-05	8.28579e-05	7.41412e-05	8.42029e-05	6.90787e-05	7.7602e-05	8.19978e-05	0.000226752	9.30856e-05	8.46361e-05	6.94859e-05	6.6076e-05	0	0.000146608	0	0	0.000469624	7.8387e-05	0	0	0	0.00050091	0	9.85176e-05	0.000351453	4.61549e-05	0	0
2001-2500	5.91752e-05	0	8.16514e-05	6.56946e-05	7.83297e-05	6.17704e-05	7.22079e-05	8.32227e-05	0	6.3981e-05	6.9483e-05	0	5.39461e-05	0	0.000103645	6.64853e-05	0.000255703	0.00026861	0	2.39125e-05	0	4.62255e-05	0	0	7.09089e-05	0.000224055	0	0	0
2501-3000	6.10612e-05	0	6.95276e-05	0	6.71768e-05	7.39296e-05	6.60362e-05	6.62182e-05	0	7.63968e-05	7.1055e-05	0	5.73599e-05	0	0.000155297	0	0.000344993	0.000414593	5.72062e-05	0	0	6.33007e-05	0.000402754	0	8.17446e-05	0.000274212	0	0	0
3001-3500	0	0	8.01459e-05	7.08875e-05	7.26841e-05	7.72069e-05	6.76444e-05	0	0	0	8.046e-05	0	5.96239e-05	0.000199262	0.000149444	0	0	0	0	0	0	0	0.000399197	0	0	0	0	0	0
3501-4000	0	0	7.00865e-05	7.12533e-05	7.02315e-05	6.69002e-05	6.40446e-05	7.469e-05	0	0	0	0	0	0	0.000152435	0	0	0	0	0	0	4.9632e-05	0	0	0	0	0	0	0
4001-4500	0	0	0	0	7.05607e-05	0	0	0	0	0	0	0	4.54607e-05	0.000191107	0.000153575	0	0.000294261	0.000274089	0	0	0	0	0	0	0	0	0	0	0
5401-5000	0	0	0	0	6.07381e-05	0	0	7.1739e-05	0	0	0	0	5.80665e-05	0	0	0	0	0	4.2842e-05	0	0	0	0	0	0	0	0	0	0
5001-5500	0	0	0	0	0	0	0	0	0	0	0	0	0	0	0	0	0	0	0	0	0.000310708	0	0	0	0	0	0	0	0
PM2.5
Distance segments (km)	737-400	E190	320-214	319-112	737-800	319-132	320-233	319-113	330-343E	321-231	320-232	321-253N	320-251N	330-243E	767-300ER	319-115	787-9	787-8	737-700	MD81	340-313E	320-271N	777-300ER	CRJ200	321-211	777-200ER	E195	CRJ200ER	319-111
0-500	0	1.30987e-06	5.59925e-06	6.23055e-06	0	0	8.18042e-06	7.62248e-06	0	0	8.59993e-06	0	5.52074e-06	0	0	0	0	0	1.5681e-06	0	0	6.34298e-06	0	8.97728e-07	2.91195e-06	0	0	1.01302e-06	6.0317e-06
501-1000	0	1.11938e-06	1.61591e-06	1.35781e-06	2.04426e-06	0	2.62711e-06	0	0	0	0	0	0	0	0	0	0	0	0	0	0	0	0	6.4263e-07	0	0	9.41874e-07	6.62641e-07	0
1001-1500	1.3024e-06	1.50185e-06	1.49216e-06	1.38377e-06	1.70936e-06	1.40314e-06	2.03812e-06	1.98212e-06	0	2.19848e-06	1.78236e-06	0	0	0	2.21956e-06	0	3.5599e-06	3.58373e-06	1.36038e-06	0	0	1.79645e-06	0	6.22583e-07	1.25708e-06	3.75594e-06	0	9.91913e-07	1.65365e-06
1501-2000	1.06055e-06	8.47541e-07	1.24492e-06	1.11395e-06	1.55388e-06	1.03789e-06	1.16595e-06	1.232e-06	1.7472e-06	1.39859e-06	1.27164e-06	1.04401e-06	9.92777e-07	0	1.58369e-06	0	0	3.07185e-06	1.46526e-06	0	0	0	2.98954e-06	0	1.4802e-06	2.609e-06	7.36585e-07	0	0
2001-2500	9.18452e-07	0	1.22679e-06	9.87045e-07	1.44549e-06	9.28085e-07	1.08491e-06	1.2504e-06	0	9.61299e-07	1.04397e-06	0	8.10527e-07	0	1.11959e-06	9.98926e-07	1.67258e-06	1.757e-06	0	2.62668e-07	0	6.94528e-07	0	0	1.06539e-06	1.66327e-06	0	0	0
2501-3000	9.47724e-07	0	1.04464e-06	0	1.23968e-06	1.11077e-06	9.92178e-07	9.94913e-07	0	1.14784e-06	1.06759e-06	0	8.61819e-07	0	1.67756e-06	0	2.25663e-06	2.71189e-06	1.06933e-06	0	0	9.51078e-07	2.40373e-06	0	1.22819e-06	2.03561e-06	0	0	0
3001-3500	0	0	1.20417e-06	1.06507e-06	1.34131e-06	1.16002e-06	1.01634e-06	0	0	0	1.20889e-06	0	8.95835e-07	1.53539e-06	1.61433e-06	0	0	0	0	0	0	0	2.3825e-06	0	0	0	0	0	0
3501-4000	0	0	1.05303e-06	1.07056e-06	1.29605e-06	1.00516e-06	9.62255e-07	1.1222e-06	0	0	0	0	0	0	1.64664e-06	0	0	0	0	0	0	7.4571e-07	0	0	0	0	0	0	0
4001-4500	0	0	0	0	1.30213e-06	0	0	0	0	0	0	0	6.83036e-07	1.47255e-06	1.65895e-06	0	1.92479e-06	1.79284e-06	0	0	0	0	0	0	0	0	0	0	0
5401-5000	0	0	0	0	1.12086e-06	0	0	1.07786e-06	0	0	0	0	8.72435e-07	0	0	0	0	0	8.00828e-07	0	0	0	0	0	0	0	0	0	0
5001-5500	0	0	0	0	0	0	0	0	0	0	0	0	0	0	0	0	0	0	0	0	3.88649e-06	0	0	0	0	0	0	0	0
SO2
Distance segments (km)	737-400	E190	320-214	319-112	737-800	319-132	320-233	319-113	330-343E	321-231	320-232	321-253N	320-251N	330-243E	767-300ER	319-115	787-9	787-8	737-700	MD81	340-313E	320-271N	777-300ER	CRJ200	321-211	777-200ER	E195	CRJ200ER	319-111
0-500	0	1.82569e-05	6.58845e-05	7.33128e-05	0	0	9.62564e-05	8.96912e-05	0	0	0.000101193	0	6.49607e-05	0	0	0	0	0	1.88228e-05	0	0	7.46357e-05	0	1.58981e-05	3.4264e-05	0	0	1.5586e-05	7.0973e-05
501-1000	0	1.56018e-05	1.90138e-05	1.59769e-05	2.10824e-05	0	3.09123e-05	0	0	0	0	0	0	0	0	0	0	0	0	0	0	0	0	1.13805e-05	0	0	1.31277e-05	1.01952e-05	0
1001-1500	1.81015e-05	2.09327e-05	1.75578e-05	1.62824e-05	1.76286e-05	1.65103e-05	2.39818e-05	2.33229e-05	0	2.58688e-05	2.09724e-05	0	0	0	3.05655e-05	0	3.81187e-05	3.83738e-05	1.63294e-05	0	0	2.11382e-05	0	1.10255e-05	1.47917e-05	5.71671e-05	0	1.52612e-05	1.9458e-05
1501-2000	1.47402e-05	1.1813e-05	1.46486e-05	1.31075e-05	1.60252e-05	1.22125e-05	1.37194e-05	1.44965e-05	2.71291e-05	1.64567e-05	1.49629e-05	1.22845e-05	1.16817e-05	0	2.1809e-05	0	0	3.28927e-05	1.75883e-05	0	0	0	4.66611e-05	0	1.74171e-05	3.97102e-05	1.02665e-05	0	0
2001-2500	1.27652e-05	0	1.44353e-05	1.16142e-05	1.49074e-05	1.09205e-05	1.27658e-05	1.47131e-05	0	1.13113e-05	1.2284e-05	0	9.53721e-06	0	1.54179e-05	1.1754e-05	1.79096e-05	1.88136e-05	0	4.34653e-06	0	8.17228e-06	0	0	1.25361e-05	2.53157e-05	0	0	0
2501-3000	1.31721e-05	0	1.22919e-05	0	1.27848e-05	1.30701e-05	1.16746e-05	1.17068e-05	0	1.35063e-05	1.25619e-05	0	1.01407e-05	0	2.31017e-05	0	2.41635e-05	2.90383e-05	1.28358e-05	0	0	1.1191e-05	3.75176e-05	0	1.44517e-05	3.09828e-05	0	0	0
3001-3500	0	0	1.41691e-05	1.25323e-05	1.3833e-05	1.36495e-05	1.1959e-05	0	0	0	1.42246e-05	0	1.0541e-05	2.38403e-05	2.22309e-05	0	0	0	0	0	0	0	3.71863e-05	0	0	0	0	0	0
3501-4000	0	0	1.23907e-05	1.2597e-05	1.33662e-05	1.18274e-05	1.13225e-05	1.32046e-05	0	0	0	0	0	0	2.26758e-05	0	0	0	0	0	0	8.77452e-06	0	0	0	0	0	0	0
4001-4500	0	0	0	0	1.34288e-05	0	0	0	0	0	0	0	8.03706e-06	2.28646e-05	2.28455e-05	0	2.06102e-05	1.91974e-05	0	0	0	0	0	0	0	0	0	0	0
5401-5000	0	0	0	0	1.15594e-05	0	0	1.26828e-05	0	0	0	0	1.02657e-05	0	0	0	0	0	9.6128e-06	0	0	0	0	0	0	0	0	0	0
5001-5500	0	0	0	0	0	0	0	0	0	0	0	0	0	0	0	0	0	0	0	0	4.29854e-05	0	0	0	0	0	0	0	0
