# Supplementary material for: Protocol to calculate aircraft emissions for international air routes in South America
Source: STAR Protoc. 2022 Dec 16;4(1):101952. doi: 10.1016/j.xpro.2022.101952 (PMC9757906; doi:10.1016/j.xpro.2022.101952)
Supplement: Table S6. The emission intensities of the six pollutions in 2021, related to step-by-step method details [file mmc6.xlsx]

## Sheet: S6-2021 intensity(tons.km-1)
Supplementary Table S6. The emission intensities of the six pollutions in 2021, step-by-step method details.
CO2
Distance segments (km)	320-214	MD82	737-400	737-700	737-200	737-500	737-800	320-251N	330-243E	767-300	319-115	340-300	319-132	320-273N	787-8	320-271N	320-232	330-343E	E190	319-112	787-9	767-300ER	321-211	777-200ER	320-233	E195	321-231	777-300ER	350-941	737-300	CRJ200
0-500				0.0148565															0.0157053
501-1000	0.0110957		0.0122598	0.0141244			0.0160915	0.0107277	0.0270746	0.021289	0.011761	0.0620905							0.0124023							0.0101374					0.00831683
1001-1500	0.0132346	0.00323716	0.013355	0.0126749	0.0132234					0.0182485		0.0530424	0.0111695		0.0196596	0.00871564	0.014431		0.0105605	0.0108236					0.0132151						0.00805558
1501-2000	0.0127596			0.012861	0.0119572	0.0104276	0.0126758	0.00911481					0.0100234					0.0282135	0.00892038				0.013783	0.0332675	0.0120523	0.0109056	0.0131397	0.0349843	0.0246966	0.0112957
2001-2500	0.011769			0.0105982			0.0118383	0.00837834			0.0095885				0.0179053				0.00954639		0.0185945	0.0160115	0.0108142
2501-3000	0.010705		0.0105214	0.0102861											0.022058									0.0260904	0.0128049
3001-3500	0.00989842			0.00969959				0.00697109					0.0093837						0.0085124	0.00962608
3501-4000													0.00949909
4001-4500	0.0106745						0.0100119	0.00868845						0.0101864	0.0170197	0.00835152	0.00980973
4501-5000				0.0102865														0.0193692
5001-5500												0.0377632
CO
Distance segments (km)	320-214	MD82	737-400	737-700	737-200	737-500	737-800	320-251N	330-243E	767-300	319-115	340-300	319-132	320-273N	787-8	320-271N	320-232	330-343E	E190	319-112	787-9	767-300ER	321-211	777-200ER	320-233	E195	321-231	777-300ER	350-941	737-300	CRJ200
0-500	0	0	0	0.000153665	0	0	0	0	0	0	0	0	0	0	0	0	0	0	0.000194712	0	0	0	0	0	0	0	0	0	0	0	0
501-1000	9.68598e-05	0	0.000105378	0.000146093	0	0	0.000129006	9.36471e-05	0.000157256	0.000152141	0.000102668	0.00050021	0	0	0	0	0	0	0.000153762	0	0	0	0	0	0	0.000125682	0	0	0	0	5.51909e-05
1001-1500	0.000115532	1.25336e-05	0.000114792	0.0001311	0.000132854	0	0	0	0	0.000130412	0	0.000427318	9.7504e-05	0	8.75312e-05	7.60831e-05	0.000125975	0	0.000130928	9.44844e-05	0	0	0	0	0.000115361	0	0	0	0	0	5.34572e-05
1501-2000	0.000111385	0	0	0.000133025	0.000120132	0.000104765	0.000101622	7.95676e-05	0	0	0	0	8.74991e-05	0	0	0	0	0.000163871	0.000110594	0	0	0	0.000120318	0.000223198	0.000105211	0.000135206	0.000114703	0.000292981	0.000138947	0.000113486	0
2001-2500	0.000102737	0	0	0.00010962	0	0	9.49077e-05	7.31386e-05	0	0	8.37027e-05	0	0	0	7.97206e-05	0	0	0	0.000118355	0	8.2789e-05	0.000112096	9.44024e-05	0	0	0	0	0	0	0	0
2501-3000	9.34495e-05	0	9.0436e-05	0.000106392	0	0	0	0	0	0	0	0	0	0	9.82096e-05	0	0	0	0	0	0	0	0	0.000175045	0.000111781	0	0	0	0	0	0
3001-3500	8.64082e-05	0	0	0.000100326	0	0	0	6.0854e-05	0	0	0	0	8.19149e-05	0	0	0	0	0	0.000105535	8.40308e-05	0	0	0	0	0	0	0	0	0	0	0
3501-4000	0	0	0	0	0	0	0	0	0	0	0	0	8.29222e-05	0	0	0	0	0	0	0	0	0	0	0	0	0	0	0	0	0	0
4001-4500	9.31826e-05	0	0	0	0	0	8.02654e-05	7.58457e-05	0	0	0	0	0	8.89223e-05	7.57775e-05	7.29045e-05	8.5634e-05	0	0	0	0	0	0	0	0	0	0	0	0	0	0
4501-5000	0	0	0	0.000106396	0	0	0	0	0	0	0	0	0	0	0	0	0	0.000112501	0	0	0	0	0	0	0	0	0	0	0	0	0
5001-5500	0	0	0	0	0	0	0	0	0	0	0	0.000304226	0	0	0	0	0	0	0	0	0	0	0	0	0	0	0	0	0	0	0
HC
Distance segments (km)	320-214	MD82	737-400	737-700	737-200	737-500	737-800	320-251N	330-243E	767-300	319-115	340-300	319-132	320-273N	787-8	320-271N	320-232	330-343E	E190	319-112	787-9	767-300ER	321-211	777-200ER	320-233	E195	321-231	777-300ER	350-941	737-300	CRJ200
0-500	0	0	0	1.47153e-05	0	0	0	0	0	0	0	0	0	0	0	0	0	0	2.01627e-05	0	0	0	0	0	0	0	0	0	0	0	0
501-1000	1.02381e-05	0	5.93767e-06	1.39901e-05	0	0	9.44848e-06	9.89854e-06	2.41844e-05	2.58329e-05	1.0852e-05	7.78688e-05	0	0	0	0	0	0	1.59223e-05	0	0	0	0	0	0	1.30145e-05	0	0	0	0	3.40366e-07
1001-1500	1.22117e-05	3.63539e-06	6.46814e-06	1.25544e-05	8.51804e-06	0	0	0	0	2.21434e-05	0	6.65215e-05	1.03062e-05	0	2.24957e-06	8.04202e-06	1.33156e-05	0	1.35577e-05	9.98704e-06	0	0	0	0	1.21938e-05	0	0	0	0	0	3.29674e-07
1501-2000	1.17735e-05	0	0	1.27388e-05	7.7024e-06	6.71709e-06	7.44289e-06	8.41034e-06	0	0	0	0	9.2487e-06	0	0	0	0	2.52017e-05	1.14521e-05	0	0	0	1.27177e-05	2.16891e-05	1.11208e-05	1.40007e-05	1.21242e-05	3.06793e-05	6.5289e-06	7.27627e-06	0
2001-2500	1.08593e-05	0	0	1.04974e-05	0	0	6.95112e-06	7.73079e-06	0	0	8.84742e-06	0	0	0	2.04883e-06	0	0	0	1.22558e-05	0	2.12769e-06	1.93058e-05	9.97838e-06	0	0	0	0	0	0	0	0
2501-3000	9.87765e-06	0	5.09576e-06	1.01883e-05	0	0	0	0	0	0	0	0	0	0	2.524e-06	0	0	0	0	0	0	0	0	1.70099e-05	1.18153e-05	0	0	0	0	0	0
3001-3500	9.13339e-06	0	0	9.60742e-06	0	0	0	6.4323e-06	0	0	0	0	8.65845e-06	0	0	0	0	0	1.09283e-05	8.88209e-06	0	0	0	0	0	0	0	0	0	0	0
3501-4000	0	0	0	0	0	0	0	0	0	0	0	0	8.76491e-06	0	0	0	0	0	0	0	0	0	0	0	0	0	0	0	0	0	0
4001-4500	9.84945e-06	0	0	0	0	0	5.87871e-06	8.01693e-06	0	0	0	0	0	9.39913e-06	1.94749e-06	7.70604e-06	9.05155e-06	0	0	0	0	0	0	0	0	0	0	0	0	0	0
4501-5000	0	0	0	1.01887e-05	0	0	0	0	0	0	0	0	0	0	0	0	0	1.73015e-05	0	0	0	0	0	0	0	0	0	0	0	0	0
5001-5500	0	0	0	0	0	0	0	0	0	0	0	4.73596e-05	0	0	0	0	0	0	0	0	0	0	0	0	0	0	0	0	0	0	0
NOx
Distance segments (km)	320-214	MD82	737-400	737-700	737-200	737-500	737-800	320-251N	330-243E	767-300	319-115	340-300	319-132	320-273N	787-8	320-271N	320-232	330-343E	E190	319-112	787-9	767-300ER	321-211	777-200ER	320-233	E195	321-231	777-300ER	350-941	737-300	CRJ200
0-500	0	0	0	8.11655e-05	0	0	0	0	0	0	0	0	0	0	0	0	0	0	8.65525e-05	0	0	0	0	0	0	0	0	0	0	0	0
501-1000	7.6936e-05	0	6.96674e-05	7.71658e-05	0	0	0.000103647	7.43841e-05	0.000277404	0.000167711	8.15493e-05	0.000550166	0	0	0	0	0	0	6.83497e-05	0	0	0	0	0	0	5.58676e-05	0	0	0	0	4.0275e-05
1001-1500	9.1767e-05	2.18315e-05	7.58914e-05	6.92468e-05	6.8869e-05	0	0	0	0	0.000143759	0	0.000469994	7.74477e-05	0	0.000344082	6.0433e-05	0.000100062	0	5.81995e-05	7.50492e-05	0	0	0	0	9.16319e-05	0	0	0	0	0	3.90099e-05
1501-2000	8.84735e-05	0	0	7.02635e-05	6.22745e-05	5.43082e-05	8.16465e-05	6.32008e-05	0	0	0	0	6.95008e-05	0	0	0	0	0.000289073	4.91606e-05	0	0	0	9.5569e-05	0.000360929	8.35692e-05	6.01011e-05	9.11091e-05	0.000460378	0.000263168	5.88292e-05	0
2001-2500	8.16042e-05	0	0	5.7901e-05	0	0	7.62519e-05	5.80942e-05	0	0	6.64853e-05	0	0	0	0.000313378	0	0	0	5.26106e-05	0	0.000325441	0.000131944	7.49841e-05	0	0	0	0	0	0	0	0
2501-3000	7.42272e-05	0	5.97891e-05	5.61961e-05	0	0	0	0	0	0	0	0	0	0	0.000386058	0	0	0	0	0	0	0	0	0.000283062	8.87876e-05	0	0	0	0	0	0
3001-3500	6.86342e-05	0	0	5.29919e-05	0	0	0	4.83365e-05	0	0	0	0	6.50653e-05	0	0	0	0	0	4.69122e-05	6.67459e-05	0	0	0	0	0	0	0	0	0	0	0
3501-4000	0	0	0	0	0	0	0	0	0	0	0	0	6.58653e-05	0	0	0	0	0	0	0	0	0	0	0	0	0	0	0	0	0	0
4001-4500	7.40152e-05	0	0	0	0	0	6.44878e-05	6.02445e-05	0	0	0	0	0	7.06312e-05	0.000297878	5.79082e-05	6.80193e-05	0	0	0	0	0	0	0	0	0	0	0	0	0	0
4501-5000	0	0	0	5.61982e-05	0	0	0	0	0	0	0	0	0	0	0	0	0	0.000198455	0	0	0	0	0	0	0	0	0	0	0	0	0
5001-5500	0	0	0	0	0	0	0	0	0	0	0	0.000334609	0	0	0	0	0	0	0	0	0	0	0	0	0	0	0	0	0	0	0
PM2.5
Distance segments (km)	320-214	MD82	737-400	737-700	737-200	737-500	737-800	320-251N	330-243E	767-300	319-115	340-300	319-132	320-273N	787-8	320-271N	320-232	330-343E	E190	319-112	787-9	767-300ER	321-211	777-200ER	320-233	E195	321-231	777-300ER	350-941	737-300	CRJ200
0-500	0	0	0	1.51719e-06	0	0	0	0	0	0	0	0	0	0	0	0	0	0	1.38129e-06	0	0	0	0	0	0	0	0	0	0	0	0
501-1000	1.15595e-06	0	1.0813e-06	1.44243e-06	0	0	1.9127e-06	1.1176e-06	2.1375e-06	1.92379e-06	1.22526e-06	6.88174e-06	0	0	0	0	0	0	1.09079e-06	0	0	0	0	0	0	8.9159e-07	0	0	0	0	5.75697e-07
1001-1500	1.37878e-06	2.39808e-07	1.1779e-06	1.2944e-06	1.11619e-06	0	0	0	0	1.64904e-06	0	5.87891e-06	1.16363e-06	0	2.25067e-06	9.07992e-07	1.50342e-06	0	9.28804e-07	1.1276e-06	0	0	0	0	1.37675e-06	0	0	0	0	0	5.57614e-07
1501-2000	1.32929e-06	0	0	1.31341e-06	1.00931e-06	8.80198e-07	1.5067e-06	9.49577e-07	0	0	0	0	1.04423e-06	0	0	0	0	2.22741e-06	7.84553e-07	0	0	0	1.4359e-06	2.67935e-06	1.25561e-06	9.59151e-07	1.36889e-06	2.74764e-06	2.64323e-06	9.53473e-07	0
2001-2500	1.22608e-06	0	0	1.08232e-06	0	0	1.40715e-06	8.72852e-07	0	0	9.98926e-07	0	0	0	2.04984e-06	0	0	0	8.39611e-07	0	2.12874e-06	1.42529e-06	1.12662e-06	0	0	0	0	0	0	0	0
2501-3000	1.11525e-06	0	9.2798e-07	1.05045e-06	0	0	0	0	0	0	0	0	0	0	2.52524e-06	0	0	0	0	0	0	0	0	2.10131e-06	1.33401e-06	0	0	0	0	0	0
3001-3500	1.03121e-06	0	0	9.90556e-07	0	0	0	7.26245e-07	0	0	0	0	9.7759e-07	0	0	0	0	0	7.48671e-07	1.00284e-06	0	0	0	0	0	0	0	0	0	0	0
3501-4000	0	0	0	0	0	0	0	0	0	0	0	0	9.89611e-07	0	0	0	0	0	0	0	0	0	0	0	0	0	0	0	0	0	0
4001-4500	1.11206e-06	0	0	0	0	0	1.19006e-06	9.05159e-07	0	0	0	0	0	1.06122e-06	1.94845e-06	8.70058e-07	1.02197e-06	0	0	0	0	0	0	0	0	0	0	0	0	0	0
4501-5000	0	0	0	1.05049e-06	0	0	0	0	0	0	0	0	0	0	0	0	0	1.52917e-06	0	0	0	0	0	0	0	0	0	0	0	0	0
5001-5500	0	0	0	0	0	0	0	0	0	0	0	4.18545e-06	0	0	0	0	0	0	0	0	0	0	0	0	0	0	0	0	0	0	0
SO2
Distance segments (km)	320-214	MD82	737-400	737-700	737-200	737-500	737-800	320-251N	330-243E	767-300	319-115	340-300	319-132	320-273N	787-8	320-271N	320-232	330-343E	E190	319-112	787-9	767-300ER	321-211	777-200ER	320-233	E195	321-231	777-300ER	350-941	737-300	CRJ200
0-500	0	0	0	1.82118e-05	0	0	0	0	0	0	0	0	0	0	0	0	0	0	1.92523e-05	0	0	0	0	0	0	0	0	0	0	0	0
501-1000	1.36016e-05	0	1.50286e-05	1.73143e-05	0	0	1.97257e-05	1.31505e-05	3.31893e-05	2.6097e-05	1.44172e-05	7.61135e-05	0	0	0	0	0	0	1.52033e-05	0	0	0	0	0	0	1.24269e-05	0	0	0	0	1.01952e-05
1001-1500	1.62236e-05	3.96826e-06	1.63712e-05	1.55375e-05	1.62099e-05	0	0	0	0	2.23698e-05	0	6.50219e-05	1.36921e-05	0	2.40997e-05	1.0684e-05	1.76902e-05	0	1.29456e-05	1.32681e-05	0	0	0	0	1.61997e-05	0	0	0	0	0	9.87492e-06
1501-2000	1.56414e-05	0	0	1.57656e-05	1.46577e-05	1.27827e-05	1.55386e-05	1.11734e-05	0	0	0	0	1.22871e-05	0	0	0	0	3.45854e-05	1.0935e-05	0	0	0	1.68958e-05	4.07809e-05	1.47743e-05	1.33686e-05	1.61073e-05	4.28855e-05	3.02742e-05	1.38468e-05	0
2001-2500	1.44269e-05	0	0	1.29917e-05	0	0	1.4512e-05	1.02706e-05	0	0	1.1754e-05	0	0	0	2.19492e-05	0	0	0	1.17024e-05	0	2.2794e-05	1.96277e-05	1.32566e-05	0	0	0	0	0	0	0	0
2501-3000	1.31227e-05	0	1.28977e-05	1.26092e-05	0	0	0	0	0	0	0	0	0	0	2.70397e-05	0	0	0	0	0	0	0	0	3.19828e-05	1.56969e-05	0	0	0	0	0	0
3001-3500	1.2134e-05	0	0	1.18902e-05	0	0	0	8.54549e-06	0	0	0	0	1.1503e-05	0	0	0	0	0	1.04349e-05	1.18001e-05	0	0	0	0	0	0	0	0	0	0	0
3501-4000	0	0	0	0	0	0	0	0	0	0	0	0	1.16444e-05	0	0	0	0	0	0	0	0	0	0	0	0	0	0	0	0	0	0
4001-4500	1.30853e-05	0	0	0	0	0	1.22731e-05	1.06507e-05	0	0	0	0	0	1.2487e-05	2.08636e-05	1.02377e-05	1.20252e-05	0	0	0	0	0	0	0	0	0	0	0	0	0	0
4501-5000	0	0	0	1.26096e-05	0	0	0	0	0	0	0	0	0	0	0	0	0	2.37436e-05	0	0	0	0	0	0	0	0	0	0	0	0	0
5001-5500	0	0	0	0	0	0	0	0	0	0	0	4.6292e-05	0	0	0	0	0	0	0	0	0	0	0	0	0	0	0	0	0	0	0
